# Supplementary material for: Disulfiram/Cu Kills and Sensitizes BRAF-Mutant Thyroid Cancer Cells to BRAF Kinase Inhibitor by ROS-Dependently Relieving Feedback Activation of MAPK/ERK and PI3K/AKT Pathways
Source: Int J Mol Sci. 2023 Feb 8;24(4):3418. doi: 10.3390/ijms24043418 (PMC9968072; doi:10.3390/ijms24043418)
Supplement: Supplementary file 1 [file ijms-24-03418-s001.zip]

Archive with 1 entries (1 files):
- ijms-2148087-supplementary.pdf
